# Supplementary material for: Barriers to the application of Health Technology Assessment (HTA) results: the case of COVID-19 vaccine deployment in Ghana
Source: Int J Technol Assess Health Care. 2026 Feb 2;42(1):e17. doi: 10.1017/S0266462325100342 (PMC12951341; doi:10.1017/S0266462325100342)
Supplement: Asare et al. supplementary material [file S0266462325100342sup001.zip]

Archive with 10 entries (10 files):
- Supplementary figure 1 HTA Core Model Domains.jpg
- Supplementary files clean 10.12.25.docx
- Supplementary Material 1_CVIC tool.docx
- Supplementary material 2_Report on Costing of COVID-19 vaccinations FINAL 2022.pdf
- Supplementary Material 3_  Ghana_COVID-19 Vaccine Deployment Plan.pdf
- Supplementary Material 4_Policy Brief HTA COVID-19 costing.pdf
- Supplementary Material 5 Key messages from the Costing of covid19 vaccines.docx
- Supplementary Material 6 Consent Form and interview guide.docx
- Supplementary Material 7 - Table 1 stakeholders and their roles.docx
- Supplementary Material 8 - Table 2 Summary of findings and recommendations.docx
